# Supplementary material for: On the Question of the Regio-Orientation, Stereo-Orientation and Molecular Mechanism in the Cascade Cycloaddition/Rearrangement/Elimination Processes Leading to Nitro-Substituted Thiopyran Analogs: DFT Computational Study
Source: Int J Mol Sci. 2025 Sep 14;26(18):8948. doi: 10.3390/ijms26188948 (PMC12469585; doi:10.3390/ijms26188948)
Supplement: Supplementary file 1 [file ijms-26-08948-s001.zip]

Archive with 1 entries (1 files):
- ijms-3853341-supplementary.pdf
